# Supplementary material for: T-2 Toxin-Induced Hepatotoxicity in HepG2 Cells Involves the Inflammatory and Nrf2/HO-1 Pathways
Source: Toxins (Basel). 2025 Aug 8;17(8):397. doi: 10.3390/toxins17080397 (PMC12390224; doi:10.3390/toxins17080397)
Supplement: Supplementary file 1 [file toxins-17-00397-s001.zip]

Archive with 1 entries (1 files):
- toxins-3750070-supplementary.pdf
